# Supplementary material for: Primary cilia mediate early life programming of adiposity through lysosomal regulation in the developing mouse hypothalamus
Source: Nat Commun. 2020 Nov 13;11:5772. doi: 10.1038/s41467-020-19638-4 (PMC7666216; doi:10.1038/s41467-020-19638-4)
Supplement: Supplementary file 3 — Source data [file 41467_2020_19638_MOESM3_ESM.xlsx]

## Sheet: Fig 1
Figure 1b. Cilia lengths (μm)
POMC		Non-POMC
POMC-cre/ERT2;;tdT	POMC-cre/ERT2;;IFT88f/f;;tdT	POMC-cre/ERT2;;tdT	POMC-cre/ERT2;;IFT88f/f;;tdT
3.46997	0.301786	3.4422	2.97602
3.42118	0.329616	3.12736	3.66741
3.8075	0.389116	3.42852	3.18021
3.11192	0.402327	3.36845	3.36075
3.64372	0.253979	3.44407	3.67172
P < 0.0001		P = 0.9523
Figure 1c. Body weight (g)
Age (week)	IFT88f/f										POMC-cre/ERT2;;IFT88f/f								P value
4	16.18	14.2	13.95	13.76	13.4	14.99	12.91	12.94	10.16	12.98	14.89	15.09	15.6	13.5	13.89	13.07	14.03	13.73	>0.9999
5	18.98	19.08	18.19	18.04	18.67	18.8	17.02	16.3	11.08	19.25	19.42	19.28	20.16	17.5	20.66	18.43	18.65	19.26	0.9379
6	21.6	21.42	20.55	22.25	22.05	21.15	20.05	19.63	13.9	21.26	21.49	21.32	21.15	20.27	23.02	21.03	20.74	21.7	0.9995
7	24.6	23.15	22.8	24.11	24.64	24.29	21.04	21.49	16.17	23.48	23.58	22.82	23.38	22.68	25.2	22.31	21.84	24.14	>0.9999
8	25.8	24.02	24.2	25.01	25.75	25.42	22.35	22.61	15.79	25.37	24.62	24.33	24.55	23.81	26.78	22.69	23.38	25.45	>0.9999
9	26.85	25.55	25.69	27.13	26.86	25.81	23.05	23.97	16.22	24.8	25.67	25.11	25.6	24.96	27.05	22.9	24.12	26.26	>0.9999
10	28.1	25.9	27.38	28.6	28.7	26.65	25.58	25.54	16.46	26.8	28.51	27.03	27.62	26.53	28.98	25.29	26.43	28.38	0.9836
11	27.84	26.83	27.42	28.49	27.23	28.21	26.79	26.26	16.93	25.75	28.45	27.43	27.92	27.97	30.88	25.25	27.35	29.04	0.8521
12	28.85	27.72	27.85	29.08	28.55	29.97	27.48	27.08	17.25	25.68	28.48	27.61	28.5	28.83	32.51	26.01	27.68	29.41	0.9237
13	29.21	28.12	28.89	29.01	28.87	29.77	27.4	27.27	17.22	26.78	29.2	27.98	28.31	28.13	32.88	27.01	28.21	29.31	0.9391
14	29.82	28.37	29.13	30.49	29.85	30.15	27.43	27.07	18.2	28.24	29.31	28.12	28.71	27.89	33.07	27.25	29.2	29.88	0.9897
15	29.5	27.65	29.18	29.72	29.5	30.19	27.36	27.2	16.56	27.4	29.7	28.82	28.95	28.58	33.37	26.45	28.76	29.46	0.864
16	29.93	28.31	30	30.24	30.13	30.63	28.07	27.92	16.57	28.42	29.87	28	28.86	28.23	33.86	26.37	29.41	30.45	0.9851
Figure 1d. Body composition (g)
Lean mass		Fat mass
IFT88f/f	POMC-cre/ERT2;;IFT88f/f	IFT88f/f	POMC-cre/ERT2;;IFT88f/f
17.4	16.8	3.7	3.9
19	15.2	3.9	2.9
19.5	16.2	4	3.2
13.4	20.8	3.1	4.6
19	20	4.1	4
20.4	18	4.5	4.1
16.6	20.1	3.8	4.5
18.9		3.9
16.4		3.7
17.6		3.8
P = 0.748		P = 0.883
Figure 1e. Food intake (kcal/week)
Age (week)	IFT88f/f					POMC-cre/ERT2;;IFT88f/f					P value
5	43.05	40.35	38.57	41.85	42.36	44.43	43.75	42.91	39.98	43.23	0.181
6	47.05	47.21	41.87	43.55	46.62	43.56	45.66	43.01	46.77	41.26	0.431
7	43.32	39.22	46.09	38.46	45.54	41.32	38.65	40.93	37.77	45.19	0.415
8	51.38	47.57	45.78	46.46	47.81	46.24	48.05	49.29	46.75	48.12	0.923
9	49.91	48.88	47.12	50.54	43.32	45.87	47.6	49.89	45.21	48.86	0.773
10	53.71	52.99	48.11	49.87	51.56	55.89	52.87	52.96	48.88	51.37	0.477
11	54.81	54.865	50.73	52.52	51.98	52.21	58.54	53.76	51.04	55.74	0.436
12	55.01	53.36	51.93	52.58	51.69	54.96	56.19	52.29	50.63	55.89	0.41
13	52.76	51.345	57.18	53.32	54.21	47.21	51.76	52.72	53.35	56.27	0.419
14	49.76	52.08	56.29	53.27	51.68	45.37	52.42	54.39	49.26	53.25	0.416
15	56.12	54.72	51.39	50.26	55.69	52.52	57.25	62.42	55.12	52.87	0.299
16	52.96	54.42	49.69	51.13	52.64	46.16	53.22	51.05	50.03	52.45	0.314
Figure 1f. Energy expenditure (kcal/h/g lean mass)
Time	IFT88f/f					POMC-cre/ERT2;;IFT88f/f					P value
8AM	16.127	16.102	20.634	16.117	17.348	17.269	16.82	10.109	17.047	14.676	0.8656
	17.497	13.259	15.856	14.98	15.546	19.909	18.086	16.837	19	18.408	0.1361
	15.138	12.825	15.83	15.183	14.545	15.561	13.574	15.484	14.57	15.263	>0.9999
	14.387	13.937	17.842	14.164	15.071	15.195	15.674	14.755	15.437	15.121	>0.9999
	14.752	14.747	14.685	14.752	14.071	14.522	13.808	10.778	13.167	13.115	0.9991
	12.139	10.862	14.559	11.502	12.22	16.404	16.448	15.937	16.428	16.233	0.0038
	17.994	14.377	18.935	16.188	17.248	13.946	14.041	10.849	13.996	12.937	0.0098
	13.393	13.358	14.235	13.377	13.048	14.392	14.378	14.451	14.387	14.403	>0.9999
	12.287	12.165	17.398	12.228	13.65	16.225	15.738	14.821	15.984	15.744	0.8114
	16.688	14.012	17.231	15.352	16.892	14.089	14.383	11.275	13.238	13.109	0.2402
	14.472	11.887	13.096	13.181	13.852	14.562	14.498	16.125	14.532	15.249	0.9922
	13.017	14.388	21.371	13.704	15.954	15.744	15.808	12.214	14.778	14.454	>0.9999
8PM	12.938	11.817	15.699	12.379	13.201	16.123	15.416	17.699	16.771	16.698	0.0506
	21.448	16.339	20.184	19.896	19.754	17.746	20.051	18.379	18.901	18.429	>0.9999
	15.482	15.135	23.211	15.311	18.958	22.015	20.915	21.086	21.468	21.634	0.0094
	23.204	18.574	19.609	20.961	20.575	21.127	22.305	21.213	21.719	21.382	>0.9999
	18.904	19.038	20.582	19.973	19.159	20.315	23.158	21.594	21.74	21.532	0.8268
	23.337	20.068	24.257	20.705	22.659	19.477	24.573	15.429	20.028	19.001	0.4905
	22.855	14.052	19.918	19.457	19.942	18.924	23.233	20.389	20.081	20.494	>0.9999
	20.226	17.127	19.003	17.679	18.624	19.41	18.602	15.434	18.009	17.781	>0.9999
	19.116	17.741	22.417	19.431	19.809	18.099	17.485	21.721	18.794	19.466	>0.9999
	18.835	18.007	19.17	18.924	18.34	19.116	19.818	13.7	17.469	17.261	>0.9999
	20.803	12.136	18.135	18.472	19.075	14.963	19.932	20.55	19.45	18.157	>0.9999
	16	17.868	19.196	16.936	17.972	19.151	17.55	15.18	16.353	17.365	>0.9999
8AM	18.92	11.337	17.22	17.13	17.71	14.384	17.391	16.053	15.889	15.728	>0.9999
	13.731	14.961	15.772	14.348	15.079	16.408	15.138	13.501	15.775	15.215	>0.9999
	11.838	12.008	17.785	11.925	14.577	14.754	13.172	10.021	14.965	12.695	>0.9999
	17.873	12.014	15.328	14.945	16.352	15.012	16.696	17.771	15.856	16.498	>0.9999
	12.8	15.338	18.433	14.071	15.797	14.656	13.823	11.385	13.241	13.282	0.9073
	13.662	14.047	16.175	13.856	14.072	14.754	16.175	13.429	14.466	14.674	>0.9999
	18.571	13.647	14.69	16.111	16.663	15.048	13.187	17.534	15.12	15.579	>0.9999
	13.821	14.921	17.727	14.373	15.915	15.075	15.843	15.7	15.461	15.587	>0.9999
	17.968	14.417	15.532	16.195	16.848	15.137	13.961	12.987	14.551	14.106	0.889
	15.006	13.607	18.799	14.308	14.697	16.275	15.912	16.942	16.095	16.585	>0.9999
	14.472	17.44	20.409	15.958	17.699	17.474	15.604	16.125	16.541	16.596	>0.9999
	15.292	13.08	15.479	14.187	14.389	15.427	15.996	17.793	15.714	16.546	0.977
8PM	19.528	19.362	19.918	20.048	20.183	16.912	18.066	17.721	17.491	17.43	0.7019
	15.027	16.808	20.623	17.92	17.15	21.087	23.069	19.71	21.081	21.155	0.0132
	22.279	18.482	21.036	19.383	21.609	22.077	21.441	23.638	23.762	22.51	0.8333
	21.237	22.801	23.091	22.022	22.736	21.997	21.759	23.107	21.881	22.544	>0.9999
	20.152	22.158	20.686	21.158	20.153	21.966	23.357	19.909	21.664	21.478	>0.9999
	24.268	22.39	22.641	23.332	23.885	20.605	25.486	23.345	22.049	22.775	>0.9999
	18.492	16.079	22.479	18.288	20.292	21.577	22.061	20.345	21.822	21.211	0.708
	25.167	20.086	21.842	22.629	22.618	18.487	20.131	22.881	21.311	20.598	0.9812
	23.173	17.399	20.712	18.355	20.627	20.543	19.024	21.119	20.786	18.973	>0.9999
	17.651	19.287	22.38	19.471	20.356	18.277	18.255	20.445	18.268	19.227	>0.9999
	18.375	14.186	20.644	18.286	19.299	20.726	19.997	18.649	20.364	19.808	0.9864
	18.227	20.161	22.401	20.197	20.764	15.936	20.756	18.682	18.348	18.427	0.947
8AM	15.064	14.667	17.921	15.867	16.63	16.832	14.907	16.953	15.872	16.483	>0.9999
Figure 1g. GTT, ITT (mg/dl)
GTT
Time (min)	IFT88f/f							POMC-cre/ERT2;;IFT88f/f							P
0	114	92	76	106	101	107	95	89	92	98	103	106	104	93	>0.9999
15	253	276	241	251	295	255	326	247	268	252	248	300	328	286	0.999
30	220	254	235	225	316	242	335	271	251	269	223	306	305	310	0.8121
60	183	181	163	160	220	162	220	204	195	190	177	230	218	233	0.4698
120	125	141	110	147	156	96	164	114	138	146	117	136	131	147	>0.9999
ITT
Time (min)	IFT88f/f							POMC-cre/ERT2;;IFT88f/f							P
0	122	106	106	96	105	98	92	95	93	124	101	93	105	109	>0.9999
30	81	60	63	76	72	68	62	82	62	69	68	67	60	64	0.9991
60	72	66	56	49	46	42	50	60	48	46	50	49	56	51	0.9712
90	61	58	53	55	63	68	69	68	58	62	64	62	73	59	0.9814
120	68	75	74	72	76	83	92	71	64	84	92	84	88	73	0.9914
Figure 1h. HFD challenge (Body weight (g), food intake (kcal/week))
Body weight
Age (Week)	IFT88f/f							POMC-cre/ERT2;;IFT88f/f							P
18	30.21	32.43	27.75	27.37	27.51	30.8	30.51	29.41	28.03	29.36	29.29	28.32	27.35	26.45	>0.9999
19	31.46	34.08	30.01	31.03	27.86	31.91	33.8	33.54	32.85	29.95	31.74	32.4	31.26	30.48	>0.9999
20	31.4	38	30.05	31.59	27.17	31.13	35.2	34.26	34.4	30.92	31.31	32.25	31.62	32.25	>0.9999
21	31.84	41.85	30.05	32.85	27.38	33.42	37.23	35.04	34.93	31.96	32.54	32.85	32.73	31.28	>0.9999
22	32.77	42.57	31.33	33.63	27.95	34.19	39.09	36.73	37.86	33.93	31.97	31.44	33.87	33.57	>0.9999
23	36.15	43.32	31.58	33.96	28.28	35.68	40.04	38.22	39.06	35.57	32.98	31.36	37.61	38.61	>0.9999
24	37.6	41.28	32.4	35.73	28.54	35.94	41.02	38.76	40.38	36.55	33.82	33.47	39.77	39.89	>0.9999
25	41.21	40.88	33.56	37.96	27.64	36.58	43.17	40.81	42.61	37.65	34.2	34.99	43.05	40.08	0.9997
26	44.63	41.63	34.33	38.91	28.66	38.8	45.46	41.36	44.76	38.02	34.01	34.95	44.88	40.21	>0.9999
27	45.85	39.71	36.47	40.85	29.43	38.98	46.7	41.43	45.64	39.76	34.22	37.03	46.92	41.17	>0.9999
28	48.4	39.78	37.32	42.35	28.99	40.17	48.02	40.26	47.5	41.42	34.19	39.77	48.71	42.05	>0.9999
29	49.47	41.92	38.16	41.48	28.54	42.17	49.11	39.08	49.02	43.51	35.12	40.04	49.6	42.36	>0.9999
30	48.52	42.99	39.26	42.74	27.68	43.52	49.96	38.81	48.54	42.55	36.15	41.6	50.8	43.21	>0.9999
Food intake
Age (Week)	IFT88f/f							POMC-cre/ERT2;;IFT88f/f							P
18	0	0	0	0	0	0	0	0	0	0	0	0	0	0	>0.9999
19	144.85	136.51	122.96	141.76	132.23	110.55	119.42	147.73	123.93	141.19	146.49	121.7	112.4	107.85	>0.9999
20	276.43	249.37	226.9	277.73	251.08	241.8	249.94	263.18	245.18	248.45	260.5	243.29	227.95	236.1	>0.9999
21	404.85	357.28	337.59	376.23	362.7	335.04	361.22	370.95	372.6	356.97	355.07	341.37	337.37	354.18	>0.9999
22	515.53	460.93	457.76	487.31	464.69	429.63	474.87	483.61	503.59	452.59	459.74	448.87	462.2	555.2	>0.9999
23	660.72	559.98	562.33	582.16	564.59	528.16	587.38	588.13	626.63	561.53	561.4	543.3	569.64	664.62	>0.9999
24	764.93	662.17	668.83	693.05	678.58	636.51	700.33	697.05	749.78	672.96	675.14	651.57	689.43	783	0.9998
25	892.63	770.2	779.47	800.22	783.79	758.38	821.27	815.79	877.17	795.96	777.8	756.79	806.07	908.88	0.9989
26	1009.78	867.38	893.59	911.6	884.16	888.07	935.06	921.09	992.31	905.07	886.42	869.2	924.63	1023.88	0.9988
27	1105.17	976.44	1005.6	1015.08	989.64	994.19	1065.78	1028.19	1109.69	1017.6	1005.38	980.53	1040.82	1127.21	0.9938
28	1218.53	1078.25	1109.58	1133.44	1113.31	1122.05	1201.96	1140.63	1232.2	1102.98	1110.52	1092.49	1140.74	1244.13	>0.9999
29	1334.9	1177.4	1226.48	1235.17	1216.43	1240.44	1326.9	1264.09	1339.78	1232.91	1210.85	1204.73	1248.08	1360.28	>0.9999
30	1432.88	1269.75	1329.43	1338.79	1326.55	1325.21	1424.63	1345.17	1422.25	1342.04	1322.25	1309.6	1353.21	1464.09	0.9998

## Sheet: Fig 2
Figure 2b. Cilia length (μm)
POMC		Non-POMC
POMC-cre;;tdT	POMC-cre;;IFT88f/f;;tdT	POMC-cre;;tdT	POMC-cre;;IFT88f/f;;tdT
3.64403	0.186342	3.26895	3.26477
3.47191	0.250459	3.12736	3.66741
3.77453	0.298195	3.42852	3.18021
3.07693	0.260116	3.65721	3.36075
3.79703	0.221242	3.93495	3.96048
P < 0.0001		P = 0.988
Figure 2c.
Body weight (g)
Male
Age (week)	IFT88f/f				POMC-cre;;IFT88f/f						P
3	11.2	8.96	7.75	8.48	9.65	8.95	9.45	8.53	8.01	8.03	>0.9999
4	18.68	13.45	11.67	13.57	16.37	14.67	16.8	16.4	15.05	14.58	>0.9999
5	19.93	17.58	16.19	18.43	21.1	19.46	21.62	23.25	21.43	20.77	0.564
6	20.78	18.53	17.88	20.21	22.8	20.99	22.35	25.86	23.51	23.21	0.3046
7	21.53	18.77	18.29	20.88	24.02	22.43	23.33	27.37	24.18	24.63	0.1044
8	22.91	20.36	19.76	22.03	26.23	24.05	24.4	29.41	27.04	26.82	0.0343
9	22.55	20.9	21.03	21.37	25.62	25.01	25.96	31.55	25.43	26.35	0.0264
10	24.31	21.81	22.22	22.65	28.1	26.48	26.9	33	28	28.65	0.0077
11	25.67	23.37	23.54	24.29	31.61	28.6	29.89	35.44	32.46	32.21	0.0001
12	25.86	23.59	23.76	24.24	31.76	29.17	30.1	36.17	32.76	33.16	<0.0001
13	27.62	24.64	24.7	24.98	32.05	30.44	30.93	37.86	34.67	35.04	<0.0001
14	28.23	25.37	24.57	25.4	33.24	31.54	32.1	39.66	35.99	35.4	<0.0001
15	29.97	25.61	24.8	26.68	34.19	32.14	31.66	40.28	37.99	35.91	<0.0001
16	30.49	26.09	26.49	27.07	36.32	33.26	32.83	42.55	39.77	37.2	<0.0001
17	30.88	24.76	25.69	26.67	35.64	32.46	32.45	40.95	39.16	36.84	<0.0001
18	31.97	26.01	26.79	28.04	37.08	34.96	34.81	43.79	42.31	40.68	<0.0001
19	32.26	25.81	27.07	27.68	37.75	35.36	35.72	44.95	43.18	40.6	<0.0001
20	32.49	26.01	27.11	27.93	38.01	35.29	35.56	44.84	43.26	40.18	<0.0001
Female
Age (week)	IFT88f/f				POMC-cre;;IFT88f/f				P
3	10.85	7.95	8.35	8.28	10.37	11.06	10.18	8.3	0.9953
4	17.48	12.58	10.92	12.7	14.97	14.98	14.48	14.13	0.988
5	17.65	15.57	14.34	16.32	16.79	17.2	17.78	16.64	0.9947
6	18.24	16.26	15.69	17.73	19.41	18.77	19.8	17.69	0.6151
7	18.83	16.42	16	18.27	19.99	18.65	20.63	18.48	0.5113
8	19.3	17.15	16.64	18.55	20.18	19.82	20.72	19.87	0.3665
9	20.14	18.67	18.78	19.09	21.24	19.77	22.28	20.62	0.7247
10	21.14	18.96	19.32	19.7	21.72	21.04	22.63	21.34	0.6453
11	21.58	19.64	19.79	20.42	23.25	22.68	24.1	23.4	0.0511
12	22.37	20.41	20.55	20.97	22.7	22.46	23.73	22.73	0.7064
13	23.42	20.89	20.94	21.18	23.4	24.33	26.62	24.82	0.0287
14	24.25	21.8	21.11	21.82	23.75	23.83	26.57	24.83	0.2032
15	25.19	21.53	20.85	22.43	25.27	24.84	28.27	26.48	0.0047
16	25.03	21.42	21.75	22.22	26.77	26.08	28.59	25.74	0.0008
17	25.89	20.76	21.54	22.36	25.26	26.03	27.95	26.74	0.0028
18	25.92	21.06	21.69	22.7	26.19	24.6	28.92	25.94	0.0079
19	26.83	21.46	22.51	23.02	26.29	26.02	28	27.14	0.0138
20	26.86	21.63	22.58	23.58	26.32	27.82	28.69	27.15	0.0031
Body length (cm)
Male
Age (week)	IFT88f/f							POMC-cre;;IFT88f/f							P
3	11	11.1	10.8	10.3	10.6	10.8	10.8	10.8	10.5	11	10.8	10.5	10.9	10.6	>0.9999
4	12.8	12.6	12.3	12.6	12.5	12.6	12.5	12.6	12.1	12.1	12.8	12.3	12.4	12.4	0.9956
5	13.7	13.5	13.8	14	13.6	13.5	13.7	13.6	13.7	13.8	14	13.5	13.7	13.4	>0.9999
6	14.7	14.9	14.2	14.6	14.4	14.8	14.6	14.8	15	14.8	15.3	14.9	14.9	14.8	0.5343
7	15.7	16	15.7	15.8	15.8	15.7	15.6	16.2	15.7	16	16.2	16.1	16.7	16.8	0.0574
8	16.7	16.7	17.2	16.4	16.1	16	15.7	17.5	17.2	16.9	17.2	16.5	17	17	0.0023
9	16.7	16.9	17.3	16.6	16.3	16.2	16.1	17.6	17.3	17.2	17.3	16.7	17.1	17.2	0.0044
10	16.8	17	17.1	16.8	16.8	16.5	16.3	17.8	17.6	17.6	17.4	16.8	17.2	17.2	0.0044
11	17.2	17.3	17	16.9	16.9	16.5	16.5	17.9	18.1	18	17.8	16.8	17.3	17.2	0.0009
12	17.3	17.2	17.1	17	17	16.7	16.8	17.9	18	18.2	18.2	16.9	17.3	17.4	0.0009
13	17.2	17.1	17	17.3	17.1	16.8	16.9	17.9	18.2	18.1	18.4	17.2	17.5	17.7	<0.0001
14	17.4	17	16.8	17.2	17.4	17.5	17	18	18.3	18.2	18.4	17.3	17.5	17.8	0.0002
15	17.5	17	16.9	17.2	17.4	17.6	17.1	18.2	18.4	18.3	18.3	17.4	17.6	18.1	<0.0001
16	17.5	17.1	17.2	17.2	17.5	17.5	17.2	18.2	18.5	18.4	18.4	17.6	17.7	18.1	<0.0001
17	17.6	17.2	17.5	17.3	17.4	17.6	17.1	18.3	18.5	18.4	18.4	17.8	17.8	18	<0.0001
Female
Age (week)	IFT88f/f							POMC-cre;;IFT88f/f							P
3	9.2	9.1	9.3	9	9	9.1	9.3	9.2	9.3	9	8.9	9	9.2	9.1	>0.9999
4	11.2	10.7	11	10.9	10.8	11	10.8	11	11.1	11.3	10.8	11	10.9	11.2	0.9928
5	13	12.9	12.8	12.6	12.6	12.7	12.9	12.9	13	12.8	13.3	13	12.8	13.2	0.6782
6	14.3	14.3	13.8	13.9	14	13.7	14.1	14	14.3	13.9	14.4	14	13.8	14.4	0.9995
7	15.2	15.3	15.5	15	15.3	15.5	15.3	15.2	15.1	15	15.5	15.9	16.1	15.5	0.9135
8	16.1	16	16.5	16.3	15.5	15.9	15.4	16.4	16.5	16.3	16.2	16.2	16.3	16.1	0.0897
9	16.2	16.2	16.6	16.5	15.7	16.1	16	16.5	16.6	16.5	16.4	16.3	16.6	16.3	0.2992
10	16.5	16.6	16.7	16.8	16.1	16.3	16.3	16.7	16.8	16.6	16.6	16.6	16.7	16.7	0.772
11	16.7	16.7	16.8	17	16.3	16.5	16.1	16.8	17	16.8	17	16.7	17	16.8	0.2283
12	16.7	16.5	17	16.9	16.6	16.6	16.5	17	16.9	17	16.9	16.8	17	16.9	0.477
13	16.6	16.3	16.9	17	16.8	16.8	16.7	17.2	17.2	17	16.8	16.8	17.1	17	0.2283
14	16.6	16.4	17	16.9	17	17	17	17.3	17.4	17.1	17	16.9	17.3	16.9	0.2283
15	16.6	16.5	17	17	17.1	17.4	17.3	17.4	17.6	17.2	17.4	17.1	17.6	17.1	0.0442
16	17	16.7	16.8	16.9	17	17.3	17.5	17.5	17.5	17.4	17.6	17.3	17.5	17.4	0.006
17	17.1	16.8	16.8	16.9	17.1	17.1	17.4	17.7	17.4	17.5	17.5	17.3	17.7	17.3	0.0025
Figure 2d. Body composition
Lean mass (g)
Male				Female
8W		20W		8W		20W
IFT88f/f	POMC-cre;;IFT88f/f	IFT88f/f	POMC-cre;;IFT88f/f	IFT88f/f	POMC-cre;;IFT88f/f	IFT88f/f	POMC-cre;;IFT88f/f
16	20.1	18.3	23.3	15	15.5	17.5	20.9
17.4	19.5	17.2	24	15.3	17.4	18.3	23
16.6	19.1	17.8	22.4	14.8	16.8	18.1	19.7
17.3	19.4	18.3	26.1	14	16.4	19.3	20.4
	22.3		23.7	15	17.3	17.1	21.9
	20.1		22.6	12.9	18.7	18.6	19.3
P = 0.001		P < 0.0001		P = 0.0014		P = 0.002
Fat mass (g)
Male				Female
8W		20W		8W		20W
IFT88f/f	POMC-cre;;IFT88f/f	IFT88f/f	POMC-cre;;IFT88f/f	IFT88f/f	POMC-cre;;IFT88f/f	IFT88f/f	POMC-cre;;IFT88f/f
4.1	4.4	6.7	8.4	2.4	2.6	2.2	3.3
3.6	4.2	4.3	8.6	2.7	3.1	3	3.8
3.4	5.1	4.1	8.5	2.2	2.4	2.5	2.8
4.3	4.3	4.1	11.8	2.2	2.3	3.4	4.1
	7.6		12.2	2.7	3	2.4	3.3
	3.9		9.8	2.2	2.8	2.8	3.6
P = 0.1769		P = 0.001		P = 0.0861		P = 0.0101
Figure 2e. Energy expenditure (kcal/h/g lean mass)
Male
Time	IFT88f/f				POMC-cre;;IFT88f/f				P
8AM	24.1619	21.0094	25.3839	23.4455	21.3114	15.4002	23.7887	18.2995	0.8698
	21.2304	20.498	21.5625	21.3156	20.1905	13.6824	17.5994	15.3058	0.5586
	25.0702	15.757	18.9821	20.8747	14.718	13.8519	19.9705	16.9409	0.8696
	20.973	19.2656	23.0893	21.4386	19.0037	13.0815	18.5653	17.2262	0.6821
	22.3286	17.7146	20.2604	20.3892	19.0769	16.2129	17.5479	15.7183	0.9948
	23.3361	21.3322	22.6071	22.3556	16	18.6986	19.9043	14.2554	0.2297
	22.6397	16.6247	21.0536	20.4367	14.315	15.5722	17.6804	18.8096	0.9302
	21.635	19.2907	22.4792	21.6946	21.3773	14.1623	20.1178	14.4232	0.8851
	24.36	17.6741	20	20.6139	14.718	13.9641	18.6524	15.5749	0.3267
	20.0674	19.7267	19.0625	19.5581	20.9963	16.5221	18.5567	16.0687	>0.9999
	21.9158	18.0667	24.3333	20.3722	18.5934	14.4066	21.4654	15.8203	0.9287
	25.095	26.428	23.8393	24.4288	22.1538	14.9963	19.6465	16.9409	0.024
8PM	29.0173	30.7428	31.5357	29.3376	27.7143	23.994	29.854	16.9601	0.1382
	31.5359	31.338	31.7708	31.4505	28.8718	20.733	26.6937	19.7454	0.003
	30.2808	33.1866	33.3839	30.1837	30.4701	28.8033	26.053	24.7594	0.6744
	30.1445	33.1405	29.0179	31.6722	31.3919	29.11	22.9725	26.4337	0.947
	29.3559	32.2938	36.4688	32.6048	28.945	29.3019	30.6333	25.7019	0.7739
	33.4104	27.3474	31.4554	32.6424	22.7436	29.1473	23.9912	25.3544	0.0736
	28.6224	28.1522	30.0893	29.8649	27.5604	24.7868	26.89	23.3335	0.9424
	28.5962	28.563	30.0208	30.9699	22.9597	18.4904	23.5052	18.2596	0.0002
	28.1338	26.9268	28.8661	28.8888	28.1111	16.3276	24.1237	21.691	0.1152
	30.9249	25.2683	33.75	29.8881	23.5897	25.8938	28.4364	19.537	0.1243
	31.8249	34.2974	27.6979	30.1765	28.8425	27.3037	28.4757	16.286	0.0924
	28.4723	23.6894	31.9196	28.9402	22.2906	18.908	27.6657	21.1477	0.0956
8AM	16.0299	17.5235	19.175	18.5216	17.0718	11.9843	15.4673	17.8649	>0.9999
	16.341	16.5493	14.7146	17.8191	11.6205	12.7234	13.7887	14.8933	0.9924
	14.0347	12.6115	16.2312	14.2482	15.5316	11.5026	12.1959	14.3589	>0.9999
	21.5395	21.6315	21.0125	20.3282	15.3795	14.6545	19.0034	15.7005	0.323
	22.4624	18.1338	20.1469	20.1849	19.5949	15.4965	15.634	15.9622	0.938
	22.2023	18.5749	20.2563	21.2814	15.6513	15.466	19.0206	16.3769	0.8116
	22.7331	22.8345	20.4625	20.9418	20.4	14.7749	18.3179	15.2348	0.5041
	23.1156	21.3909	20.7667	21.6903	20.7333	16.1623	15.4691	15.9622	0.4541
	22.6936	19.6362	19.2312	20.4567	18.888	13.4607	19.5412	17.6084	0.991
	23.6975	22.3063	20.3375	20.4522	18.1333	13.9581	15.9124	15.9267	0.1017
	21.6647	22.3063	25.5354	23.9701	23.8564	16.9136	19.1701	17.7718	0.8154
	25.5954	22.2789	22.6562	23.4373	19.6419	15.4136	20.8144	16.8426	0.1925
8PM	33.4287	31.2852	30.6438	29.6873	30.1538	23.8063	27.2663	21.1824	0.1117
	29.2254	32.5235	29.225	31.2306	31.6205	24.4084	22.5979	19.2797	0.0545
	29.6474	31.0563	28.2188	30.5489	30.3573	23.9005	24.8763	25.934	0.9286
	31.7023	33.8967	30.1625	32.8216	29.5333	24.6492	25.6907	24.8858	0.0673
	33.185	26.5082	29.101	28.5063	28.9385	28.2138	26.6031	23.1117	0.9998
	31.9711	26.7977	27.4375	28.6464	28.6761	27.0419	22.2217	19.1659	0.5693
	29.8208	28.4155	26.4812	27.1516	24.8718	23.6387	21.3789	20.0248	0.1471
	31.0231	26.9132	25.8854	26.854	28.5385	19.3997	22.201	20.3264	0.2795
	28.237	24.7574	26.5375	28.4285	25.6727	22.0785	22.5412	20.2266	0.6099
	31.8372	28.6502	28.9937	30.7346	26.6205	21.4555	24.2294	19.3019	0.0066
	33.474	31.4378	28.1094	30.9109	27.7487	22.0445	28.0979	18.4016	0.0109
	27.6301	24.7711	27.5714	27.5749	24.1231	19.4921	23.3041	18.9848	0.1661
8AM	25.1272	26.0446	24.2857	28.7452	24.5795	19.9529	20.2483	18.5745	0.2236
Day		Night
IFT88f/f	POMC-cre;;IFT88f/f	IFT88f/f	POMC-cre;;IFT88f/f
21.8718	18.2899	30.2651	27.397
19.5486	14.7109	29.1201	23.7153
20.9658	18.2429	29.5452	25.222
20.844	16.2453	29.9384	21.1444
P=0.0072		P=0.0071
Female
Time	IFT88f/f				POMC-cre;;IFT88f/f				P
8AM	50.0524	46.8137	45.0678	40.8388	30.3759	37.8676	30.9974	44.8762	0.1226
	44.9057	42	38.4219	43.1279	31.3802	33.9373	39.6782	40.946	0.982
	41.797	39.0924	33.8787	38.5528	29.3797	33.9756	27.8303	35.163	0.8286
	36.2264	33.8824	33.3818	38.2898	28.652	29.6516	33.0309	27.3206	0.9728
	39.425	36.874	32.8405	33.7255	29.6402	39.9582	27.5354	25.3016	0.9968
	39.3172	36.7731	34.211	38.3847	26.4975	30.0813	26.509	28.5037	0.1752
	37.0335	34.6373	29.9903	36.0131	26.5199	30.7108	31.7246	24.6095	0.9512
	41.4196	38.7395	32.9817	33.9402	28.5285	30.1185	28.61	26.4381	0.3685
	39.5777	37.0168	40.0997	35.4715	29.1228	35.6504	29.527	29.963	0.7698
	39.9057	37.3235	30.2422	39.0196	37.8786	31.6167	30.9266	27.1683	0.9994
	42.929	40.1513	43.2724	39.3931	35.043	34.4181	33.2304	28.6095	0.3031
	48.7691	45.6135	42.5831	39.2437	42.0802	37.1301	36.4715	31.8296	0.7142
8PM	56.3417	52.6961	53.0717	53.366	43.7433	43.2334	44.7683	39.9175	0.0328
	53.9892	50.4958	52.6827	54.0149	44.1461	51.1777	44.1827	39.9365	0.484
	53.7646	50.2857	56.0465	54.5472	43.9474	51.439	45.7507	40.037	0.363
	52.5891	49.1863	56.8798	54.0414	43.2707	52.6341	45.5084	39.1619	0.456
	53.522	50.0588	55.3488	53.0346	43.6144	51.8815	46.1969	39.1429	0.5299
	53.1626	49.7227	55.2575	51.3352	41.3409	50.6098	44.6772	40.4593	0.4366
	37.7568	35.3137	53.8954	47.549	34.2589	46.3415	47.4517	39.6381	>0.9999
	49.2093	46.0252	49.211	42.3343	31.2943	46.2369	44.7876	39.4984	0.9245
	40.4582	37.8403	35.7143	47.4697	38.7093	40.2276	43.8964	38.163	>0.9999
	44.7589	41.8627	45.9787	34.6841	37.4651	39.9233	41.9434	36.6095	>0.9999
	45.6784	42.7227	31.304	48.1419	29.9409	41.554	38.4041	36.6222	0.9928
	40.7368	38.1008	50.5316	44.0336	34.8684	32.6423	37.5	34.1407	0.3144
8AM	40.0839	37.4902	37.8295	43.1264	28.797	44.1185	39.7362	34.3683	>0.9999
	38.7601	36.2521	36.1877	38.6835	29.0709	34.9059	33.7001	31.8667	0.997
	34.8068	32.5546	34.2442	38.3006	27.5689	30.4797	31.3739	30.0593	0.9968
	36.3732	34.0196	40.8915	37.1786	25.4887	41.1359	25.4633	32.2222	0.9501
	37.1608	34.7563	28.2558	37.0775	29.0709	29.77	34.0862	24.7619	0.9987
	38.0144	35.5546	35.7807	32.8385	32.9511	36.3659	29.4595	26.9556	>0.9999
	39.675	37.1078	30.1744	40.0327	27.2718	33.993	28.5264	21.7079	0.2464
	32.4079	30.3109	26.7027	31.5313	28.9366	36.6551	36.0553	29.3905	>0.9999
	44.3396	41.4706	42.5166	34.3044	29.0602	29.3496	40.4805	29.6741	0.3255
	35.9329	33.6078	29.5543	35.4902	31.2406	38.662	29.9678	22.4	>0.9999
	33.9982	31.7983	35.9718	36.1158	33.9957	32.4321	41.9176	27.2318	>0.9999
	44.5103	41.6302	39.2608	38.9636	30.4637	38.5854	30.473	26.3111	0.1262
8PM	49.2243	46.0392	44.2829	53.3006	41.5789	44.7875	42.3681	34.5587	0.6505
	52.4169	49.0252	53.0482	54.8553	43.0129	47.6934	44.0669	35.8349	0.1202
	55.0225	51.4622	54.6262	54.3978	43.5276	47.9756	43.2883	33.5037	0.0125
	55.8386	52.2255	55.2907	52.2876	42.2771	45.7143	41.036	34.5143	0.0028
	53.3872	49.9328	54.2027	48.0485	40.478	42.7038	41.0489	32.927	0.0088
	50.4672	47.2017	52.8987	37.9552	39.2356	40.4634	42.0796	33.2	0.3582
	34.8742	32.6176	53.2752	51.8192	40.4619	40.7178	43.6551	34.7746	>0.9999
	47.3046	44.2437	50.0748	40.7376	37.7121	46.5993	41.7761	35.6127	0.996
	40.9704	38.3193	30.1744	45.2194	31.2406	37.0325	40.7658	33.9407	>0.9999
	42.0859	39.3627	53.5756	38.2244	38.3727	49.9652	42.2008	35.9302	>0.9999
	54.3306	50.8151	51.3455	47.1148	33.2223	39.547	40.9588	37.073	0.0022
	51.2129	47.8992	33.3056	42.4183	40.1817	54.2764	38.033	35.5407	>0.9999
8AM	43.9203	41.0784	52.5194	41.2963	33.609	41.2474	33.6358	31.3143	0.1127
Day		Night
IFT88f/f	POMC-cre;;IFT88f/f	IFT88f/f	POMC-cre;;IFT88f/f
39.8926	30.3756	48.5209	38.8604
37.3113	34.6487	45.3813	45.065
35.5975	32.388	49.3817	42.3992
37.4851	29.4866	47.6891	36.4821
P = 0.0068		P = 0.0148
Figure 2f. Food intake (kcal/week)
Male		Female
IFT88f/f	POMC-cre;;IFT88f/f	IFT88f/f	POMC-cre;;IFT88f/f
42.971	45.6422	37.9518	44.8448
41.7312	45.1786	38.8756	43.9286
40.9046	47.0635	40.4962	39.9384
45.0778	45.5918	38.7247	42.6082
42.7795	44.987	36.4093	41.4638
41.5296	42.7795	39.2998	43.8883
P = 0.0086		P = 0.001
Figure 2g. GTT, ITT (mg/dl)
GTT (5W)
Time (min)	IFT88f/f					POMC-cre;;IFT88f/f					P value
0	90	67	85	75	62	85	68	80	76	82	0.9998
15	293	245	256	277	262	328	277	285	289	263	0.217
30	246	210	243	230	256	259	246	214	208	240	0.9988
60	181	130	149	177	163	186	152	163	155	147	>0.9999
120	124	90	103	115	101	119	95	102	97	108	0.9998
ITT (5W)
Time (min)	IFT88f/f					POMC-cre;;IFT88f/f					P value
0	85	67	82	72	65	92	75	76	72	80	0.7929
30	70	59	71	67	57	85	73	70	65	71	0.3032
60	63	55	60	62	55	69	71	68	60	63	0.4136
90	73	66	63	72	69	75	76	70	63	66	0.9989
120	92	77	72	87	78	89	88	74	70	76	0.9965
GTT (20W)
Time (min)	IFT88f/f					POMC-cre;;IFT88f/f					P value
0	124	91	106	107	121	141	98	161	149	116	0.8069
15	216	235	261	265	293	318	285	347	371	297	0.0106
30	180	201	262	253	265	387	268	365	323	341	<0.0001
60	164	162	203	177	224	310	209	251	222	272	0.0153
120	136	98	114	102	146	178	119	173	137	232	0.1288
ITT (20W)
Time (min)	IFT88f/f					POMC-cre;;IFT88f/f					P value
0	98	103	90	89	87	135	128	109	105	112	0.001
30	75	82	83	79	70	112	120	92	94	98	0.0006
60	63	76	71	65	66	102	113	87	90	95	<0.0001
90	68	79	78	73	85	110	121	97	93	102	0.0001
120	83	96	86	78	99	132	129	114	108	114	<0.0001
Figure 2h.
Frequency (Hz) and mean amplitude (pA) of EPSC
mEPSC
mEPSC frequency			mEPSC mean amplitude
POMC-cre;;tdT (A)	POMC-cre;;KIF3Af/f;;tdT (B)	POMC-cre;;IFT88f/f;;tdT (C)	POMC-cre;;tdT (A)	POMC-cre;;KIF3Af/f;;tdT (B)	POMC-cre;;IFT88f/f;;tdT (C)
2.28333	0.908333	1.78333	14.64	14.597	16.798
0.791667	1.66667	6.48333	11.565	12.077	20.628
5.625	2.225	1.9	25.405	19.641	23.092
2.65	2.83333	2.90833	19.963	16.63	19.506
2.65833	2.16667	3.24167	29.016	17.086	26.712
0.65	1.79167	2.2	20.167	12.481	13.624
1.23333	1.8	4.075	15.648	17.603	16.181
1.25	0.508333	1.525	12.998	17.396	12.211
1.24167	3.95833	1.40833	11.289	20.012	12.402
2.01667	2.55833	1.925	17.267	14.481	12.231
3.41667	3.65	1.31667	16.284	15.786	15.543
3.31667	2.83333	4.88333	14.031	14.948	17.941
1.6	2.23333	4.45	14.167	17.1	15.063
3.24167	2.34167	2.35	18.019	11.948	12.033
2.41667	0.858333	5.63333	14.595	11.049	14.291
2.825		3.375	12.386		16.575
1.58333		4.49167	13.295		15.281
6.16667		3.625	18.415		16.143
4.375		2.74167	18.972		13.182
3.775		2.91667	14.249		18.574
3.1		0.216667	14.692		11.669
5.40833		2.68333	17.607		18.797
2.78333		3.25	15.053		15.829
1.225			12.4
4.21667			21.193
2.275			13.3
5.88333			18.34
3.10833			15.163
2.6			14.851
0.5			14.421
P = 0.3932 (A-B)			P = 0.8733 (A-B)
P = 0.9351 (A-C)			P = >0.9999 (A-C)
P = 0.2048 (B-C)			P = 0.902 (B-C)
Frequency (Hz) and mean amplitude (pA) of IPSC
mIPSC
mIPSC frequency			mIPSC mean amplitude
POMC-cre;;tdT (A)	POMC-cre;;KIF3Af/f;;tdT (B)	POMC-cre;;IFT88f/f;;tdT (C)	POMC-cre;;tdT (A)	POMC-cre;;KIF3Af/f;;tdT (B)	POMC-cre;;IFT88f/f;;tdT (C)
2.974	1.316	3.578	14.018	15.795	14.988
0.477	0.63	0.965	24.143	14.412	19.056
4.69	1.103	0.618	18.441	17.217	24.203
2.083	1.513	1.444	30.986	19.746	17.658
1.983	1.296	2.08	24.14	16.384	13.76
5.066	1.325	1.212	20.156	24.709	16.989
1.764	2.659	1.838	34.039	17.855	18.593
5.582	1.065	2.986	20.462	18.285	25.855
4.54	0.714	4.509	17.27	23.999	19.395
2.59	0.373	1.675	25.846	13.234	17.9
3.59	0.314	1.887	30.601	21.148	16.723
4.114	3.712	0.656	19.934	25.276	19.514
2.89	1.54	3.57	10.54	18.339	23
5.302	2.742	2.718	23.206	15.089	18.226
2.292		5.709	18.293		21.417
1.505		2.297	27.86		12.102
3.52		1.347	29.787		14.653
5.224		2.09	24.128		21.634
0.673		1.752	27.535		19.849
5.185		1.602	24.797		19.633
3.027		3.753	29.026		21.506
3.64			32.021
2.422			30.73
3.99			16.217
3.625			15.093
1.179			18.265
3.289			14.56
3.054			23.837
0.629			23.183
P = 0.0007 (A-B)			P = 0.0221 (A-B)
P = 0.0814 (A-C)			P = 0.0122 (A-C)
P = 0.1631 (B-C)			P = 0.9916 (B-C)

## Sheet: Fig 3
Figure 3a. Cilia length (μm) and ciliated cells (%)
Cilia lengths (μm)
E12.5	E15.5	E18.5	P0	P7	P14	P28	P60		P value
0.316	0.344	1.104	1.005	1.212	2.001	3.747	3.329	E12.5 vs. E15.5	>0.9999
0.337	0.361	1.034	1.097	1.988	2.577	3.717	3.547	E12.5 vs. E18.5	<0.0001
0.347	0.328	1.002	0.973	1.887	2.691	3.449	3.611	E12.5 vs. P0	<0.0001
0.328	0.292	0.91	1.063	1.362	2.319	3.63	3.957	E12.5 vs. P7	<0.0001
0.28	0.319	0.983		1.764	2.484		3.803	E12.5 vs. P14	<0.0001
		0.976		1.586				E12.5 vs. P28	<0.0001
								E12.5 vs. P60	<0.0001
Ciliated cells (%)
E12.5	E15.5	E18.5	P0	P7	P14	P28	P60		P value
58.876	80.96	78.241	77.934	89.256	93.151	94.595	89.523	E12.5 vs. E15.5	0.0165
52.026	67.544	81.898	86.905	93.458	93.407	90.358	90.839	E12.5 vs. E18.5	<0.0001
72.32	74.062	80.261	87.736	89.535	90.217	95.202	94.174	E12.5 vs. P0	<0.0001
58.655	73.093	78.352	77.5	88.889	92.174	94.991	92.548	E12.5 vs. P7	<0.0001
64.343	64.343	81.914		86.316	95.96		96.795	E12.5 vs. P14	<0.0001
		70.246		95.238			94.667	E12.5 vs. P28	<0.0001
								E12.5 vs. P60	<0.0001
Figure 3b. Hypothalamic IFT88/β-actin
E12.5	E15.5	E18.5	P0	P7	P14	P28	P60		P value
0.175584	0.156835	0.227085	0.378883	0.483023	0.659178	0.937059	0.982566	E12.5 vs. E15.5	0.9918
0.141979	0.147278	0.237624	0.3151	0.52917	0.752971	0.929343	0.980458	E12.5 vs. E18.5	0.1354
0.084028	0.133319	0.1883	0.339767	0.47968	0.781093	0.953404	1.19883	E12.5 vs. P0	<0.0001
0.120226	0.198184	0.272773	0.371067	0.548232	0.712103	0.978698	0.984831	E12.5 vs. P7	<0.0001
								E12.5 vs. P14	<0.0001
								E12.5 vs. P28	<0.0001
								E12.5 vs. P60	<0.0001
Figure3c. Cilia length in POMC neurons (μm)
E18.5	P1	P7	P14	P60		P value
0.814477	0.83648	1.23269	2.2297	3.11428	E18.5 vs. P1	>0.9999
0.75843	0.842427	1.21467	2.1866	2.94312	E18.5 vs. P7	0.0036
0.935212	0.869573	1.37332	2.0599	2.52448	E18.5 vs. P14	<0.0001
0.804001	0.889396	1.09874	2.01344	2.87538	E18.5 vs. P60	<0.0001
	0.737868		2.02656
Figure3e. Cilia lengths in POMC neurons (g)
IFT88f/f	POMC-cre/ERT2;;IFT88f/f
2.77157	0.703891
2.95458	1.12836
3.02008	0.909952
2.8633	0.811185
P < 0.0001
Figure3f. Body weight (g)
Male
Age (week)	IFT88f/f					POMC-cre/ERT2;;IFT88f/f					P value
3	13.98	11.26	10.87	10.87	11.76	11.53	12.57	12.49	12.12	11.85	>0.9999
4	15.85	15.78	15.55	14.91	15.92	15.6	16.9	15.85	16.64	15.86	0.9996
5	19.27	19.86	19.66	18.28	18.4	18.45	19.3	19.21	19.07	18.57	>0.9999
6	20.04	21.84	21.52	21.01	21.93	21.85	21.63	22.48	21.47	21.45	0.9999
7	22.35	22.31	22.02	23.93	23.68	25.18	24.87	24.91	24.01	23.76	0.2972
8	24.72	24.73	24.71	24.36	25.63	28.57	28.04	27.02	26.02	25.68	0.0462
9	26.33	25.54	25.4	25.37	25.54	30.16	28.91	27.76	28.93	26.85	0.0027
10	27.05	26.38	26.82	26.14	26.87	32.17	30.45	29.92	30.27	27.64	0.0002
11	28.75	27.51	27.84	27.63	27.45	33.95	31.27	31.69	32.02	31.49	<0.0001
12	29.65	28.65	28.44	28.01	28.49	36.55	33.21	33.78	34.49	33.78	<0.0001
13	30.96	29.92	29.6	29.24	29.52	38.48	34.62	35.51	35.08	33.96	<0.0001
14	31.34	30.74	30.05	29.72	30.7	41.21	35.17	36.76	35.24	34.95	<0.0001
15	30.97	32.42	30.37	30.99	30.74	43.28	36.74	36.85	36.12	35.17	<0.0001
Female
Age (week)	IFT88f/f						POMC-cre/ERT2;;IFT88f/f						P value
3	8.76	10.33	10.52	9.76	8.88	10.43	10.03	10.1	11.26	10.75	9.52	9.01	>0.9999
4	14.52	13.49	13.13	13.12	11.43	10.67	14.26	14.18	14.16	13.27	13.04	12.47	0.9982
5	16.62	17.08	16.69	16.63	15.2	14.21	17.04	18.6	17.82	16.59	16.22	14.52	0.9996
6	18.38	18.1	17.52	17.12	16.76	15.86	19.52	19.32	18.76	18.64	17.26	15.35	0.9978
7	18.61	20.16	19.2	19.08	17.81	17.8	21.5	20.07	19.88	19.57	17.33	16.42	>0.9999
8	21.08	21.14	20.29	19.66	19.5	18.46	23.56	22.82	21.53	21.44	18.82	17.35	0.9964
9	22.1	21.41	20.41	19.76	18.11	18.75	25.04	24.7	23.65	21.2	19.04	18.2	0.5009
10	22.53	22.73	21.19	21.3	19.35	18.92	26.79	25.43	24.05	22.12	20.33	18.6	0.4995
11	22.64	22.61	21.53	22.08	20.21	19.67	27.26	25.33	26.41	22.96	21.33	20.38	0.1295
12	22.38	22.7	21.96	22.31	21.39	20.2	27.28	25.04	27.87	23.59	23.51	24.84	0.0044
13	22.56	22.81	22.44	23.76	22.94	21.35	28.88	26.31	28.76	25.5	24.06	25.11	0.0016
14	22.94	23.52	23.48	23.99	23.75	21.55	29.05	27.85	29.75	26.03	24.71	27.19	0.0003
15	23.16	23.57	24.01	24.12	24.07	21.63	29.55	27.85	29.7	26.67	24.96	29.43	<0.0001
Figure3g. Body composition (g)
Lean mass				Fat mass
Male		Female		Male		Female
IFT88f/f	POMC-cre/ERT2;;IFT88f/f	IFT88f/f	POMC-cre/ERT2;;IFT88f/f	IFT88f/f	POMC-cre/ERT2;;IFT88f/f	IFT88f/f	POMC-cre/ERT2;;IFT88f/f
26.978	30.177	17.026	22.403	4.372	6.145	2.995	3.258
25.122	28.125	19.414	20.375	4.683	5.264	2.889	3.455
25.029	26.327	17.976	23.904	5.56	5.34	2.931	3.621
25.266	26.987	20.004	20.059	4.369	5.116	3.127	3.519
24.047	28.945	18.804	20.735	4.33	6.284	2.612	3.954
		19.274	22.438			2.845	3.115
P = 0.0095		P = 0.0032		P = 0.0206		P = 0.0017
Figure3h. Food intake (kcal/week)
Male		Female
IFT88f/f	POMC-cre/ERT2;;IFT88f/f	IFT88f/f	POMC-cre/ERT2;;IFT88f/f
52.262	54.8298	46.963	55.0083
51.2108	54.4507	48.993	55.4797
51.3018	54.4402	48.0317	51.2855
50.6077	55.3012	50.89	51.7195
52.829	54.313	50.4922	51.9412
		49.5927	53.9607
P = 0.0001		P = 0.0017
Figure3i. Energy expenditure (kcal/h/g lean mass)
Time	IFT88f/f				POMC-cre/ERT2;;IFT88f/f				P value
8AM	42.0684	36.6952	31.6241	40.1754	29.7118	25.8604	31.8526	30.8905	0.1227
	35.9263	37.4556	35.7847	37.0469	29.8617	30.1472	28.2817	35.388	0.8265
	39.2538	36.8273	35.0085	33.7771	26.5702	27.1165	24.2743	28.5517	0.0179
	30.4611	38.2808	31.5647	32.4254	32.9066	24.4045	29.4584	32.6999	>0.9999
	35.6983	37.763	33.1296	32.2079	29.7053	26.6472	28.6626	31.9384	0.8717
	30.0597	32.3442	30.7427	34.8887	27.8177	26.0957	24.2426	28.1188	0.8768
	35.7125	36.3635	36.5338	30.6248	27.3972	24.8751	28.1048	31.0923	0.3756
	32.9763	35.7568	32.477	28.5917	26.9669	30.4266	25.3773	28.1373	0.9802
	35.9702	40.1023	35.7007	39.7115	29.4456	26.9021	34.8998	28.0885	0.1262
	31.5584	38.5801	32.7291	32.1928	29.3206	25.5589	31.0568	30.3503	0.9821
	33.525	44.9953	32.7736	30.6924	31.6156	38.309	36.1445	29.5953	>0.9999
	39.3702	42.6506	33.849	41.8997	28.0611	29.2097	38.2406	26.9874	0.0496
8PM	46.0301	51.014	40.9392	39.05	36.6817	40.1619	36.3894	34.646	0.2751
	47.2343	51.2729	39.5598	48.0454	35.6189	39.8678	44.5447	35.9608	0.2172
	40.3678	44.3022	38.8156	44.5606	34.8311	38.4229	42.605	36.859	0.9997
	39.9735	47.2766	43.6092	38.99	31.6939	29.9045	36.0833	39.111	0.0973
	41.7335	46.1036	40.8873	41.9985	37.1968	36.1619	40.6133	34.236	0.8279
	40.5922	50.2954	38.3224	36.9106	35.5233	26.8077	33.4952	37.7171	0.1118
	45.7522	39.3648	37.4609	42.3286	36.3166	37.1766	37.1716	29.3414	0.6284
	40.0733	50.2779	42.0295	41.961	29.79	28.603	35.7636	32.4916	0.0005
	38.9546	38.6772	38.409	34.2673	30.4268	27.9572	40.3911	34.3	0.996
	39.4462	50.828	37.8391	36.5968	36.7208	35.2795	30.9752	30.6106	0.1672
	41.5482	41.2416	37.9875	46.2298	30.0899	30.1398	40.3548	30.2722	0.0374
	41.3487	50.5219	33.1828	40.298	30.366	26.9621	33.6619	38.6663	0.0433
8AM	41.2774	37.2129	33.3299	35.9215	26.9212	27.0736	32.043	33.1686	0.3175
	33.4965	39.1949	30.9343	27.8189	29.7509	24.7721	28.1865	27.7207	0.9161
	38.115	38.8565	32.7934	38.031	27.7645	22.5871	29.8053	34.0798	0.0839
	37.5509	35.1905	31.6537	33.0406	29.0533	30.1325	30.8731	27.4278	0.9564
	32.5203	40.4165	34.8206	36.0116	30.5072	25.228	29.0639	31.7301	0.4185
	38.2396	36.1761	36.9899	32.3679	27.1407	28.2231	30.948	34.9986	0.8315
	35.1282	40.821	33.315	36.9719	30.5789	25.5074	31.2132	29.81	0.2769
	37.0378	41.5167	33.812	34.9462	30.5855	27.7428	29.2135	27.7338	0.1302
	36.9262	37.4691	35.4584	31.4576	28.2893	26.0442	39.1214	30.4804	0.9953
	35.4346	39.6965	31.1123	35.9215	30.3247	28.5369	30.9412	34.3857	0.9913
	36.7457	40.8371	33.8565	34.6011	30.9049	26.2795	31.4241	28.9704	0.3228
	40.4176	49.3894	35.3459	35.694	35.3484	37.2648	35.6933	29.9869	0.8251
8PM	42.0399	47.9723	39.3002	39.2751	33.4999	40.7869	36.6546	34.1969	0.7561
	37.6506	46.322	35.9553	36.8593	34.4844	39.3751	38.8924	29.9793	>0.9999
	37.8323	41.0839	37.5783	35.0813	30.7083	38.9033	34.6538	32.3636	0.9998
	42.5315	41.7998	35.1988	39.1176	33.7151	41.5957	37.913	31.6325	>0.9999
	42.332	46.8155	39.048	35.2838	34.015	37.9413	33.1245	32.4851	0.5353
	39.1873	42.9715	38.1148	35.9741	29.088	38.0969	29.1704	38.5524	0.9001
	40.7502	36.857	36.8231	35.3589	29.9921	38.3972	37.5252	39.6513	>0.9999
	35.7766	37.2048	36.1482	31.8252	29.3532	35.706	26.3364	37.7312	>0.9999
	32.4372	41.9333	35.7786	35.1951	24.4632	33.8849	37.9311	35.8567	>0.9999
	33.1474	32.6988	30.7712	35.3889	30.2725	35.5442	34.3488	34.8999	>0.9999
	37.0236	39.9472	32.7811	33.1606	28.4534	33.7648	35.0698	32.1141	>0.9999
	36.6768	38.9792	26.6501	29.9959	26.5854	31.1999	24.806	25.5826	0.6981
8AM	31.9075	36.2098	29.095	31.6152	25.7346	31.8531	34.3364	26.2508	>0.9999
Day		Night
IFT88f/f	POMC-cre/ERT2;;IFT88f/f	IFT88f/f	POMC-cre/ERT2;;IFT88f/f
36.0613	29.4396	39.4249	31.6338
38.9413	27.706	43.3229	34.4444
33.5558	30.7968	36.7138	35.7266
34.4591	30.5138	37.8324	33.7993
P = 0.0042		P = 0.0179

## Sheet: Fig 4
Figure 4a. Numbers of POMCtdTomato neurons
IFT88f/f		POMC-cre;;IFT88f/f
3W	8W	3W	8W
7380	7195	8350	9600
7950	6500	9450	8750
9245	5660	8600	7500
7975		8500	8250
		8450	8300
P = 0.0367		P = 0.6457
Figure 4b. Numbers of β-endorphin+ POMC neurons
IFT88f/f		POMC-cre;;IFT88f/f
3W	8W	3W	8W
3680	2420	3530	2950
3700	1840	3750	2890
3040	2500	3380	3160
2960	1700	2805	2679
3320	1380	3430	2600
2480		2950	3250
P = 0.002		P = 0.0579
Figure 4c. Numbers of BrdU+ cells in the ARH
POMC		Non-POMC
IFT88f/f	POMC-cre;;IFT88f/f	IFT88f/f	POMC-cre;;IFT88f/f
560	405	2750	3725
540	245	2690	1820
395	290	3690	2400
	230		2365
P = 0.023		P = 0.4360
Figure 4d. Numbers of BrdU+ cells in the ARH
POMC		Non-POMC
IFT88f/f	POMC-cre;;IFT88f/f	IFT88f/f	POMC-cre;;IFT88f/f
255	760	1280	1055
370	395	1120	1285
435	530	680	1085
185	440	530	915
210	435	715	1265
P = 0.027		P = 0.145

## Sheet: Fig 5
Figure 5a. Axonal fiber density (A.U.)
PVH (a)		PVH (p)		DMH		LH
POMC-cre;;tdT	POMC-cre;;KIF3Af/f;;tdT	POMC-cre;;tdT	POMC-cre;;KIF3Af/f;;tdT	POMC-cre;;tdT	POMC-cre;;KIF3Af/f;;tdT	POMC-cre;;tdT	POMC-cre;;KIF3Af/f;;tdT
1067.84	540.086	464.733	279.321	596.868	366.562	695.968	331.741
838.075	462.339	721.283	292.616	587.861	342.504	570.042	209.083
949.678	291.786	868.273	140.173	764.419	173.887	546.441	285.56
876.203	562.406	721.781	264.74	819.163	321.06	620.193	334.023
820.256	423.201	842.972	250.794	550.203	432	639.74	188.428
P = 0.000127		P = 0.000245		P = 0.001170		P = 0.000027
Figure 5b. Axonal fiber density (A.U.)
PVH		DMH
IFT88f/f	POMC-cre;;IFT88f/f	IFT88f/f	POMC-cre;;IFT88f/f
110.124	58.0085	164.065	113.783
100.606	73.7525	162.605	108.858
101.727	48.3525	165.061	105.393
115.436	18.58	155.82	100.882
71.8155	38.073	160.835	96.614
99.0695	43.053	161.582	84.6345
P = 0.000291		P < 0.0001
Figure 5c. Axonal fiber density (A.U.)
PVH		DMH
IFT88f/f	POMC-cre/ERT2;;IFT88f/f	IFT88f/f	POMC-cre/ERT2;;IFT88f/f
284.725	184.265	325.032	308.742
362.792	219.084	394.774	242.319
301.541	175.173	413.883	161.353
341.926	116.574	328.924	116.214
342.497	180.625	429.213	231.501
268.944	232.622	297.696	199.087
P = 0.0002		P = 0.0013
Figure 5d. Numbers of primary processes of POMC neurons
POMC-cre;;tdT	POMC-cre;;KIF3Af/f;;tdT
4.44	2.47
3.99	2.32
4.25	1.96
3.69767	2.13953
4.14	1.85
4.21	2.75
P < 0.0001
Figure 5e. Dendrite branching and axon growth
Numbers of intersection (Sholl analysis)
Radius	POMC-cre;;tdT																				POMC-cre;;IFT88f/f;;tdT												P value
10	3	0	0	1	1	5	1	4	0	4	0	0	1	1	4	0	0	0	2	1	1	0	1	0	0	0	0	1	0	0	0	0	0.4863
20	10	7	6	8	5	10	5	7	10	7	4	16	10	13	9	8	12	8	12	5	4	0	5	7	3	3	5	3	5	6	4	3	<0.0001
30	11	8	10	9	9	12	10	9	10	8	9	9	9	11	9	5	9	12	9	14	4	0	1	6	4	2	3	3	4	4	3	1	<0.0001
40	8	6	8	7	6	8	11	8	11	6	7	5	6	8	8	5	8	8	8	11	3	3	1	5	3	3	3	2	3	3	3	2	<0.0001
50	8	3	7	7	5	5	10	6	10	5	7	6	5	7	8	7	7	4	7	12	3	2	4	5	1	2	2	1	1	2	2	0	<0.0001
60	7	2	9	6	5	5	10	10	7	5	6	6	4	7	6	8	6	5	8	13	4	3	2	4	1	1	1	1	0	1	1	0	<0.0001
70	3	3	7	6	4	7	11	8	8	3	5	9	4	4	4	6	9	3	6	6	2	1	3	2	0	1	1	1	0	1	1	0	<0.0001
80	3	1	5	5	11	3	10	8	6	4	5	4	2	2	3	6	6	6	5	4	0	3	4	2	0	0	1	0	0	1	0	0	<0.0001
90	2	1	3	4	3	3	5	6	9	4	5	2	2	2	2	3	4	3	4	3	0	2	2	1	0	0	1	0	0	1	0	0	<0.0001
100	2	1	3	3	1	3	5	4	4	2	3	3	1	1	1	2	2	2	5	3	0	2	1	1	0	0	0	0	0	0	0	0	0.0016
110	1	0	1	3	0	1	2	1	1	2	3	0	0	1	0	1	1	0	3	1	0	1	0	0	0	0	0	0	0	0	0	0	0.6847
120	1	0	1	3	0	0	2	2	1	1	1	0	0	0	0	1	1	0	3	1	0	0	0	0	0	0	0	0	0	0	0	0	0.8364
130	0	0	0	1	0	0	1	1	0	0	1	0	0	0	0	0	1	0	1	0	0	0	0	0	0	0	0	0	0	0	0	0	>0.9999
140	0	0	0	1	0	0	1	0	0	0	1	0	0	0	0	0	0	0	0	0	0	0	0	0	0	0	0	0	0	0	0	0	>0.9999
150	0	0	0	1	0	0	0	0	0	0	0	0	0	0	0	0	0	0	0	0	0	0	0	0	0	0	0	0	0	0	0	0	>0.9999
Axon growth
Axon growths (μm)
POMC-cre;;tdT	POMC-cre;;IFT88f/f;;tdT
159.311	36.0396
135.603	66.397
158.791	68.5234
113.71	35.8661
171.362	26.6004
104.443	66.6248
78.0251	51.6467
66.392	63.7914
137.924
231.742
122.011
128.211
97.0658
163.611
201.737
150.488
142.636
154.049
179.899
P < 0.0001
Figure 5f.
NPY neuron numbers
ARH
IFT88f/f	POMC-cre;;IFT88f/f
2370	1520
2130	1790
2070	1420
2350	1280
2190	1680
2290
P = 0.00006
NPY fiber density
PVH		DMH
IFT88f/f	POMC-cre;;IFT88f/f	IFT88f/f	POMC-cre;;IFT88f/f
407	107	103	21
222	85	96	18
250	87	59	28
207	70	62	27
290	120	67	19
255		88
P = 0.000488		P = 0.000113

## Sheet: Fig 6
Figure 6a. LC3B puncta numbers and autophagy flux
IFT88f/f		POMC-cre;;IFT88f/f
Saline (A)	Leupeptin (B)	Saline (C)	Leupeptin (D)		P value
27.6	76.62	58.39	73.83	A vs. B	<0.0001
28.87	70.45	55.85	67.95	A vs. C	<0.0001
28.98	79.66	66.54	64.38	A vs. D	<0.0001
32.6	58.99	58.87	62.68	B vs. C	0.1079
25.76		68.98		B vs. D	0.7401
				C vs. D	0.5201
Autophagy flux
Autophagy flux
IFT88f/f	POMC-cre;;IFT88f/f
47.858	12.104
41.688	6.224
50.898	2.654
30.228	0.954
P = 0.000373
Figure 6b. P62 intensity (A.U.)
POMC		Non-POMC
IFT88f/f	POMC-cre;;IFT88f/f	IFT88f/f	POMC-cre;;IFT88f/f
28.19	100.92	26.57	29.72
25.5	110.56	23.12	31.14
25.66	103.14	25.66	33.62
34.9	121.6	21.27	36.6
33.6	128.72	35.62	25.8
P < 0.0001		P = 0.1475
Figure 6d.
DQ-BSA intensity
POMC		Non-POMC
IFT88f/f	POMC-cre;;IFT88f/f	IFT88f/f	POMC-cre;;IFT88f/f
97.91	28.4	94.11	77.63
86.44	28.38	84.21	67.74
89.51	26.26	90.15	73.32
99.59	31.5	72.15	81.12
90.73	28.92	93.45	91.52
P < 0.0001		P = 0.1721
Numbers of DQ-BSA+ cells
POMC		Non-POMC
IFT88f/f	POMC-cre;;IFT88f/f	IFT88f/f	POMC-cre;;IFT88f/f
1110	240	4500	4390
1250	280	4550	2990
915	315	4630	4920
1135	365	4710	3830
1335	305	4510	3950
P < 0.0001		P = 0.1185
Figure 6e. Lysosomal size and mass in ARH cells (A.U.)
Lysosomal mass
POMC		Non-POMC
IFT88f/f	POMC-cre;;IFT88f/f	IFT88f/f	POMC-cre;;IFT88f/f
217.25	296.611	217.35	251.509
199.625	278.389	206.91	245.297
183.143	282.062	217.712	204.659
217.24	303.652	189.016	225.885
196.514		170
P < 0.0001		P = 0.0576
Lysosomal size
POMC		Non-POMC
IFT88f/f	POMC-cre;;IFT88f/f	IFT88f/f	POMC-cre;;IFT88f/f
52.35	81.125	64.725	62.075
46.3125	71.325	64.7125	70.8375
50.15	75.6375	59.95	77.9
49.875	75.225	46.7625	60.7625
47.25		54.8875
P < 0.0001		P = 0.1057
Figure 6f.
DQ-BSA intensity	LAMP1 intensity	P < 0.0001
695	30	r = -0.0166
570	52
203	148
808	20
512	36
612	24
915	30
2656	16
3721	24
394	82
1376	36
1063	58
1800	46
1439	40
298	94
896	42
228	107
1572	36
449	104
1213	46
117	94
1008	42
750	86
13	118
321	80
156	84
1985	12
2313	22
1893	50
2456	30
1550	48
230	120
1545	24
139	118
2035	38
692	68
592	62
2797	14
553	78
3791	8
705	52
362	84
442	70
1383	30
2320	22
706	34
140	94
1913	16
105	70
26	116
359	104
4057	24
1878	16
73	52
1836	48
1185	16
3470	24
1855	20
1954	26
3001	22
229	118
2641	28
943	48
1572	24
32	94
444	54
622	70
105	48
1012	26
584	116
1335	24
152	78
994	18
435	38
877	36
2021	22
700	116
290	80
78	122
217	102
711	82
195	76
598	108
2308	30
13	60
1697	22
406	52
825	66
3193	20
436	62
2708	22
229	48
1839	24
1858	96
111	28
484	30
706	36
1664	14
189	52
1785	18
1558	26
704	88
1088	22
1985	36
227	24
2256	34
1211	52
1577	30
2105	16
2579	66
1439	52
39	26
1720	26
46	60
1465	36
577	68
1516	20
489	84
290	76
138	58
2905	28
1365	48
1025	40
823	28
769	34
282	50
348	60
259	112
1853	22
3401	16
150	42
1995	26
2970	38
2355	12
1798	20
760	36
2189	26
2540	36
200	98
3791	18
211	80
2534	22
220	64
86	102
1485	20
357	30
304	38
24	82
2677	26
2176	20
2230	28
2110	22
335	88
128	83
872	42
1477	26
2353	30
3683	30
942	70
3281	20
2944	60
3815	46
27	74
1297	30
758	70
1200	78
539	42
10	124
743	62
1971	20
992	32
33	96
1300	24
435	34
380	72
3882	34
220	104
3288	24
1316	58
3231	18
405	86
4272	38
2153	10
442	38
2145	18
1881	20
163	42
1737	30
13	30
2164	10
715	56
1467	70
4657	22
4596	32
2012	12
1849	16
275	50
1705	26
1626	14
1251	13
524	36
491	72
271	10
344	40
1291	18
2338	21
2065	40
379	86
2479	10
4170	16
109	28
1568	14
1476	16
645	10
503	60
1272	32
28	85
359	88
998	18
1003	26
284	120
2659	32
2608	14
2512	40
678	112
2216	18
1339	16
1776	58
988	38
162	72
2832	26
25	66
1511	14
211	54
1000	30
72	79
3126	14
2045	14
4648	20
4463	14
3044	46
2920	34
2204	35
427	42
2706	8
1423	10
135	74
181	92
2960	18
3577	22
503	86
114	70
1924	14
1224	14
1171	16
1885	18
1779	10
2498	14
250	90
2882	40
312	78
171	88
1382	20
59	76
860	16
47	90
437	26
172	52
236	80
84	60
1017	22
702	24
2280	12
1479	19
2964	28
3791	39
507	108
446	118
2227	12
3845	88
412	96
681	94
108	48
23	34
2095	16
2163	14
2556	18
380	80
2361	36
534	96
47	94
1639	12
3674	34
4063	24
295	78
3434	50
1117	25
74	84
28	106
1792	10
2725	18
3837	42
1566	23
1522	16
1493	24
2781	12
2051	28
2351	18
2143	22
1606	36
350	46
387	38
336	34
335	52
577	40
108	98
288	30
109	48
192	62
357	102
2101	16
958	24
1967	48
2135	12
390	44
1822	16
705	50
1388	22
1825	28
935	36
1169	16
580	67
2697	18
1169	25
1730	16
438	48
1404	16
1493	10
1561	18
1704	26
1779	24
2206	10
1466	18
2014	52
2964	18
2063	28
1288	13
1970	10
1702	62
659	68
3108	34
1973	20
2571	14
1759	12
2064	12
281	99
175	76
314	66
105	98
46	110
1746	10
1690	40
1747	26
1622	18
1712	16
1286	28
157	36
1132	22
1125	10
39	102
2298	28
3319	12
1792	14
1479	22
1699	18
35	74
130	69
113	54
37	38
96	74
1220	10
1791	16
1770	12
1220	26
1639	22
866	24
1469	16
52	42
346	34
443	14
1196	23
547	38
982	18
677	32
885	12
319	54
544	70
47	107
230	46
161	84
954	32
1094	28
283	74
884	16
960	24
668	40
466	86
174	74
15	84
29	76
283	64
430	102
2212	16
804	26
218	70
255	86
1531	18
984	22
1464	14
973	64
62	59
84	68
121	62
1096	38
1265	32
749	24
868	12
1160	20
645	108
770	102
558	12
472	54
622	54
1187	24
26	76
216	102
18	94
695	52
715	54
1387	14
1987	34
2611	12
1836	14
343	60
622	50
1641	12
2115	14
279	74
437	72
307	56
3369	16
2521	46
191	102
634	104
3526	13
677	88
3443	16
2315	36
201	56
258	112
2696	10
460	98
2300	20
529	90
1930	12
187	94
309	82
2116	10
166	76
2535	22
2444	12
1561	18
1831	22
581	68
166	96
888	72
1766	58
1502	28
170	62
2199	28
3891	44
1105	10
2883	66
1709	10
2925	36
356	70
121	40
338	78
258	52
476	86
3699	32
3121	30
550	76
1521	14
1922	18
2614	16
28	67
80	88
166	45
13	109
2196	20
1905	12
1940	22
1712	28
1489	14
18	26
460	60
774	38
343	30
252	30
2241	16
719	70
1878	16
2295	18
1079	76
2428	16
508	54
873	66
2267	26
74	76
3168	22
2465	12
3005	20
2085	30
2681	14
375	80
371	48
489	70
125	104
202	48
2385	16
2367	24
2045	16
2540	26
1710	30
1802	14
418	30
173	36
125	48
13	90
3315	12
547	72
1292	16
1563	13
2332	17
2733	16
36	26
208	52
172	50
328	42
1935	26
1260	18
339	54
1169	19
1031	22
1678	20
2770	24
2259	26
122	42
131	56
1724	18
2380	12
2468	10
487	30
1695	24
3512	18
324	30
893	44
747	34
461	85
2693	18
698	64
138	34
2101	18
298	36
2361	12
3088	10
3459	52
187	52
29	28
1736	16
1677	27
1101	16
2237	18
1966	14
271	58
133	44
94	42
72	77
2335	19
2152	34
212	48
28	84
19	60
1841	14
1498	20
2174	14
2518	14
250	72
512	64

## Sheet: Fig 7
Figure 7a
Cilia lengths (μm)				Ciliated cells (%)
GFP-AAV		shIFT88-GFP-AAV		GFP-AAV		shIFT88-GFP-AAV
GFP- cells	GFP+ cells	GFP- cells	GFP+ cells	GFP- cells	GFP+ cells	GFP- cells	GFP+ cells
3.0232	2.89208	3.1367	0.100261	80.4978	88.1429	83.171	1.92308
2.90454	3.25365	3.27503	0.27168	81.3968	78.9004	78.1746	5.04808
3.09041	3.00169	3.00557	0.0674257	85.2063	82.0924	81.8981	1.42857
3.10049	2.73489	3.14821	0.202095	78.3492	80.119	82.9004	5.94872
P = 0.6345		P < 0.0001		P = 0.7179		P < 0.0001
Figure 7b. DQ-BSA intensity in infected cells (A.U.)
GFP-AAV	shIFT88-GFP-AAV
258.42	84.68
269.46	112.56
249.16	91
241.68	108.06
210.18	96.2
P < 0.0001
Figure 7c. LysoTracker intensity (A.U.)
GFP-AAV	shIFT88-GFP-AAV
144.314	144.059
161.961	151.608
144.784	153.373
129.333	111.98
127.824	153.039
P = 0.9100
Figure 7d. Intracellular Fl-albumin puncta
GFP-AAV	shIFT88-GFP-AAV
42.7843	45.4902
49.6275	47.549
49.0196	54.8235
46.5098	46.4706
49.451	49.6863
P = 0.5470
Figure 7e.
Axonal fiber density (A.U.)
PVH		DMH
Saline	Leupeptin	Saline	Leupeptin
354.969	123.447	375.804	148.418
269.762	183.502	346.128	170.857
277.01	87.2275	418.906	232.975
284.663	131.291	486.993	146.619
P = 0.001		P = 0.0007
No. of POMC neurons
Saline	Leupeptin
2900	2370
2255	2630
2720	2975
2610	2565
P = 0.9433
Figure 7f.
Cilia length (μm) in ARH cells
Cilia lengths
POMC		Non-POMC
Saline	Leupeptin	Saline	Leupeptin
2.0429	1.1337	2.1805	1.3234
2.2478	1.011	2.3905	1.1855
2.5049	1.0822	2.1505	0.9499
2.3806	0.8239	1.9276	0.8821
P < 0.0001		P = 0.0002

## Sheet: Fig 8
Figure 8a.
Cilia lengths (μm)
Hypothalamus		Hippocampus
Saline	SHLA	Saline	SHLA
2.676	1.354	2.97	2.589
2.337	1.336	2.816	3.336
2.599	1.48	2.329	2.792
2.324	1.304	2.554	3.044
2.248	1.348
P < 0.0001		P = 0.253
Ciliated cells (%)
Hypothalamus		Hippocampus
Saline	SHLA	Saline	SHLA
85.66	74	81.08	92
91.04	68.5	86.77	94
91.46	72.23	94.62	82.8
86.02	57.19	90.73	90.05
92.84	64.37
P = 0.0002		P = 0.7218
Figure 8b. Cilia length (μm)
Cilia lengths (μm)
Hypothalamus			Hippocampus
ob/+, Saline (A)	ob/ob, Saline (B)	ob/ob, Leptin (C)	ob/+, Saline (A)	ob/ob, Saline (B)	ob/ob, Leptin (C)
2.33	1.84	2.43	3.29	3.5	3.25
2.9	1.97	2.86	3.64	2.8	3.06
3.36	2.25	3.1	3.62	3	3.09
2.85	2.2	2.79	3.17	3.03	3.37
3.02	2.31	2.73	3.16	2.5	3.62
	P value			P value
A vs. B	0.0024		A vs. B	0.0976
A vs. C	0.8126		A vs. C	0.8509
B vs. C	0.0071		B vs. C	0.2326
Figure 8c.
POMC fiber density (A.U.)
PVH
ob/+, Saline (A)	ob/ob, Saline (B)	ob/ob, Leptin (C)		P value
119.5	49.5	51.5	A vs. B	<0.0001
98.5	48.5	52	A vs. C	<0.0001
126	49.5	44.5	B vs. C	0.9987
117.5	45.5	46
Cilia lengths (μm)
ob/+, Saline (A)	ob/ob, Saline (B)	ob/ob, Leptin (C)		P value
2.90436	1.63841	3.33936	A vs. B	<0.0001
2.96956	2.05253	3.56979	A vs. C	0.522
3.61836	2.12671	3.0082	B vs. C	0.0003
3.48638	1.65801	2.7588
3.43103	1.81348	2.57343
Figure 8d. Cilia length (μm) and POMC fiber density (A.U.)
Cilia lengths (μm)
ob/ob, Saline	ob/ob, Leptin	ob/ob, Leptin shIFT88-AAV (on target)	ob/ob, Leptin shIFT88-AAV (off target)
(A)	(B)	(C)	(D)		P value
1.69925	2.40215	1.46762	3.04086	A vs. B	<0.0001
1.86774	2.82048	1.83576	2.99557	A vs. C	0.6469
1.89158	3.16337	1.92961	2.64568	A vs. D	<0.0001
2.12595	2.87392	1.62729	2.54636	B vs. C	<0.0001
1.86691	2.90218		2.65379	B vs. D	0.9815
				C vs. D	<0.0001
POMC fiber density (A.U.)
ob/ob, Saline	ob/ob, Leptin	ob/ob, Leptin shIFT88-AAV (on target)	ob/ob, Leptin shIFT88-AAV (off target)
(A)	(B)	(C)	(D)		P value
114.382	345.188	125.819	288.987	A vs. B	<0.0001
82.889	375.803	80.635	276.211	A vs. C	0.997
131.141	334.631	88.374	284.551	A vs. D	<0.0001
106.886	340.534	148.659	394.518	B vs. C	<0.0001
94.906	275.122		312.144	B vs. D	0.743
				C vs. D	<0.0001
Figure 8e. Periciliary accumulation (%)
ob/ob, Saline	ob/ob, Leptin	ob/ob, Leptin shIFT88-AAV (Infected cell)
(A)	(B)	(C)		P value
3.0199	20.3159	0	A vs. B	<0.0001
2.10343	16.8347	0	A vs. C	0.0857
2.23208	20.3979	0	B vs. C	<0.0001
1.78354	22.5527	0
1.68706

## Sheet: Fig 9
Figure 9a. DQ-BSA intensity and lysosomal mass and size (A.U.)
DQ-BSA intensity
POMC		Non-POMC
ob/+	ob/ob	ob/+	ob/ob
687.7	210.8	659.9	241.5
687.2	324.8	698.5	272.8
623.9	210	769.3	144.9
703	169.2	497	172.8
546.6	268	400.1	162.1
P < 0.0001		P = 0.0005
Lysosomal mass
ob/+	ob/ob
223.1	433.4
199.1	461.1
212.3	494.9
184.3	427.5
214.1	475.8
P < 0.0001
Lysosomal size
ob/+	ob/ob
45.93	82.02
42.38	75.75
42.29	85.03
44.36	76.58
42.52	67.45
P < 0.0001
Figure 9b. DQ-BSA intensity and lysosomal mass and size (A.U.)
DQ-BSA intensity
POMC				Non-POMC
ob/ob, Saline	ob/ob, Leptin	ob/ob, Leptin shIFT88-AAV (on target)	ob/ob, Leptin shIFT88-AAV (off target)	ob/ob, Saline	ob/ob, Leptin	ob/ob, Leptin shIFT88-AAV (on target)	ob/ob, Leptin shIFT88-AAV (off target)
(A)	(B)	(C)	(D)	(A)	(B)	(C)	(D)
18.8	51.12	17.24	45.74	16.37	60.65	20.43	75.47
28.31	53.3	35.44	52.11	17.65	67.85	17.55	73.03
31.38	70.47	24.54	66.45	17.9	72.56	21.22	51.86
17.08	68.03	24.05	66.88	28.13	51.28	31.8	47.04
16.53	70	23.29	75.42	25.7	44.87	42.26	73.98
	P value				P value
A vs. B	<0.0001			A vs. B	0.0002
A vs. C	0.9715			A vs. C	0.8448
A vs. D	<0.0001			A vs. D	<0.0001
B vs. C	<0.0001			B vs. C	0.0009
B vs. D	0.996			B vs. D	0.888
C vs. D	<0.0001			C vs. D	0.0002
Lysosomal mass
ob/ob, Saline	ob/ob, Leptin	ob/ob, Leptin shIFT88-AAV (on target)	ob/ob, Leptin shIFT88-AAV (off target)
(A)	(B)	(C)	(D)		P value
430.4	208.22	474.23	273.78	A vs. B	<0.0001
463.98	245.29	460.75	251.35	A vs. C	0.7306
485.52	246.89	483.74	236.19	A vs. D	<0.0001
392.06	214.13	426.5	221.91	B vs. C	<0.0001
435.53	251.04	445.7	257.4	B vs. D	0.7876
				C vs. D	<0.0001
Lysosomal size
ob/ob, Saline	ob/ob, Leptin	ob/ob, Leptin shIFT88-AAV (on target)	ob/ob, Leptin shIFT88-AAV (off target)
(A)	(B)	(C)	(D)		P value
69.21	49.19	76.81	42.47	A vs. B	<0.0001
72.44	42.38	68.91	40.73	A vs. C	0.8833
80.15	50.1	81.73	42.3	A vs. D	<0.0001
73.81	52.03	65.91	46.69	B vs. C	<0.0001
75.45	49.7	67.22	44.92	B vs. D	0.2944
				C vs. D	<0.0001
Figure 9c. DQ-BSA intensity (A.U.)
GFP-AAV		shIFT88-GFP-AAV
Leptin -	Leptin +	Leptin -	Leptin +
(A)	(B)	(C)	(D)		P value
18.8627	136.353	27.8039	27.4706	A vs. B	<0.0001
19.7451	153.039	20.6078	29.6078	A vs. C	0.9944
21.902	148.49	19.5686	35.6667	A vs. D	0.3356
21.2353	135.98	10.7451	25.9608	B vs. C	<0.0001
22.8431	122.765			B vs. D	<0.0001
				C vs. D	0.2734
Figure 9d. ARH cells with nuclear TFEB expression (%)
ob/+, Saline (A)	ob/ob, Saline (B)	ob/ob, Leptin (C)		P value
2.93814	14.124	6.15853	A vs. B	<0.0001
3.12761	11.9256	4.8377	A vs. C	0.1883
4.81422	10.7988	4.96726	B vs. C	<0.0001
4.62321	10.0435	6.30251
	11.7025	4.75265
		4.46211
Figure 9e. Fluorescence intensity of LysoSensor and LysoTracker (A.U.)
LysoTracker		LysoSensor
Leptin -	Leptin +	Leptin -	Leptin +
338.3	328.2	216.1	309.2
353.1	344.1	225.9	319.5
355.3	321.6	235.9	268.9
325.3	334.1	236.3	313.5
P = 0.2420		P = 0.000997
Figure 9f. v-ATPase activity (mU/106 cells)
Control (A)	Leptin (B)	Leiptin + Bafilomycin (C)		P value
9.31245	10.3125	8.7291	A vs. B	0.0181
8.2708	9.9791	8.2291	A vs. C	0.8575
8.93745	10.5625	9.2291	B vs. C	0.0413
8.1458	9.18745	9.31245
Figure 9g. v-ATPase activity (mU/106 cells)
Control siRNA		IFT88 siRNA
Leptin -	Leptin +	Leptin -	Leptin +
11.0582	19.7582	16.5582	16.1082
16.0582	21.0582	17.4082	20.2082
15.2582	18.7082	13.0582	18.2082
14.0582	20.9749	16.2082	18.0582
P = 0.0027		P = 0.1146

## Sheet: Fig 10
Figure 10a. Cilia length (μm) and ciliated cells (%)
Cilia lengths (μm)
Gestation + Lactation			Lactation
Maternal CD	Maternal HFD	Maternal LPD	Maternal CD	Maternal HFD	Maternal LPD
1.9468	0.842198	0.879489	2.04962	0.95823	0.905735
2.20622	1.1058	0.93046	1.926	1.02395	0.914374
1.56986	1.23869	1.17067	1.92616	1.0361	0.908205
1.97948	0.955223	0.887639	2.00679	1.11625	0.9166
1.61129			2.16327
	P value			P value
M-CD vs. M-HFD	0.0004		M-CD vs. M-HFD	<0.0001
M-CD vs. M-LFD	0.0002		M-CD vs. M-LFD	<0.0001
M-HFD vs. M-LFD	0.8891		M-HFD vs. M-LFD	0.0864
Ciliated cells (%)
Gestation + Lactation			Lactation
Maternal CD	Maternal HFD	Maternal LPD	Maternal CD	Maternal HFD	Maternal LPD
92.4832	82.6353	81.3571	93.4874	82.8893	85.3974
92.6908	77.1473	88.0319	96.6209	88.1539	84.847
94.3408	82.3596	74.44	94.072	87.1341	83.2217
90.0316	78.7455	77.3263	87.0055	79.4916	83.5242
91.0442			88.9157
	P value			P value
M-CD vs. M-HFD	0.0019		M-CD vs. M-HFD	0.0179
M-CD vs. M-LFD	0.002		M-CD vs. M-LFD	0.0159
M-HFD vs. M-LFD	0.9997		M-HFD vs. M-LFD	0.9973
Figure 10b.
Body weight after weaning (g)
Age (week)	M-CD								M-LPD								P value
4	2.47	3.61	1.16	2.96	4.83	5.69	5.18	4.26	5.56	5.26	4.06	4.03	3.07	3.57	3.17	4.49	0.9849
5	3.54	5.19	3.72	3.34	4.32	5.56	4.07	3.24	9.16	9.89	9.64	7.53	4.69	5.26	7.65	7.88	<0.0001
6	4.8	5.61	4.92	4.09	4.77	6.09	5.45	4.38	10.73	10.36	10.26	8.6	6.7	7.07	8.64	7.2	<0.0001
7	5.86	6.75	6.07	6.19	6.02	7.17	5.75	7.26	12.64	11.73	12.41	10.64	7.91	8.7	9.92	8.22	<0.0001
8	6.44	7.15	6.42	6.3	7.59	9.11	7.72	8.47	14.45	12.73	10.92	12.21	9.61	10.95	11.41	11.44	<0.0001
Changes in body composition after weaning (g)
Changes in fat mass after weaning
Age (week)	M-CD								M-LPD								P value
5	0.33	0.65	0.46	0.3	0.03	0.28	0	0.24	0.31	0.21	0.27	0.13	0.36	0.25	0.34	0.3	0.995
7	0.45	0.39	0.58	0.51	0.49	0.48	0.42	0.5	0.67	0.51	0.69	0.64	0.59	0.66	0.68	0.61	0.0906
9	0.97	0.36	0.53	0.77	0.67	0.68	0.65	0.55	1.12	0.72	0.83	0.89	0.83	1.18	0.91	0.85	0.001
Changes in lean mass after weaning
Age (week)	M-CD								M-LPD								P value
5	8.19288	7.49287	10.9979	8.49687	8.03988	2.91387	2.45788	2.28788	9.24	10.008	7.995	9.856	1.023	3.266	3.633	3.449	0.9889
7	9.21787	9.47387	8.48087	8.92088	9.71387	9.58188	9.05188	9.31888	9.339	10.7807	11.379	9.112	11.349	12.528	10.257	10.116	0.4796
9	9.01587	9.75188	9.36787	8.31788	9.98987	8.93688	8.35388	9.58088	11.484	9.63	9.166	10.741	12.249	10.113	10.622	11.313	0.4125
Cumulative food intake (kcal/week)
Age (week)	M-CD				M-LPD				P value
4	0	0	0	0	0	0	0	0	>0.9999
5	41.49	43.525	46.665	39.01	50.1	30.76	46.715	51.405	0.9995
6	71.39	76.115	83.15	78.75	91.11	70.805	90.095	90.815	0.7971
7	104.385	113.3	123.525	117.415	157.22	111.695	129.27	136.86	0.0775
8	137.78	152.96	165.64	157.415	201.675	157.15	174.655	174.14	0.019
Energy expenditure (kcal/h/g lean mass)
Day		Night
M-CD	M-LPD	M-CD	M-LPD
37.8041	32.5483	55.6505	49.6908
59.4968	52.0013	58.0863	46.7244
46.7809	45.239	51.8197	42.1339
44.508	38.5128	51.1243	43.5062
55.2302	53.1393	57.2106	49.8025
54.3533	54.203	45.6719	41.8658
53.8424	53.3004	57.1808	50.0018
41.7112	40.7491	59.468	49.5983
P = 0.4603		P = 0.002
Figure 10c. DQ-BSA intensity and lysosomal mass and size (A.U.)
DQ-BSA intensity (A.U.)
POMC			Non-POMC
Maternal CD	Maternal HFD	Maternal LPD	Maternal CD	Maternal HFD	Maternal LPD
105.6	34.68	61.48	105.7	41.26	51.08
116.1	38.85	66.2	115.4	47.89	54.8
113.8	43.86	59.45	113.5	39.53	63.15
134.6	44.84	37.48	96.73	35.49	49.27
125.2	61.07	34.45	129.7	43.82	34.92
	P value			P value
M-CD vs. M-HFD	<0.0001		M-CD vs. M-HFD	<0.0001
M-CD vs. M-LFD	<0.0001		M-CD vs. M-LFD	<0.0001
M-HFD vs. M-LFD	0.6312		M-HFD vs. M-LFD	0.3307
Lysosomal mass (A.U.)
Maternal CD	Maternal HFD	Maternal LPD
233.43	559.13	443.67
272.94	497.43	526.68
224.13	519.83	523.69
218.86	529.73	453.63
236.46	500.48	516.81
	P value
M-CD vs. M-HFD	<0.0001
M-CD vs. M-LFD	<0.0001
M-HFD vs. M-LFD	0.3302
Lysosomal size (A.U.)
Maternal CD	Maternal HFD	Maternal LPD
53.89	95.92	80.53
55.25	88.64	69.05
52.98	87.93	68.69
51.24	68.5	85.95
48.37	85.24	79.8
	P value
M-CD vs. M-HFD	<0.0001
M-CD vs. M-LFD	0.0006
M-HFD vs. M-LFD	0.2171
Figure 10d. Plasma leptin concentration (ng/ml)
Maternal CD	Maternal HFD	Maternal LPD
9.42	35.03	4.26
15.81	29.51	3.99
10.74	16.55	5.03
11.68	24.34	4.32
7.54	40.21	4.41
10.05	24.54	4.16
7.61	34.73	3.46
	P value
M-CD vs. M-HFD	<0.0001
M-CD vs. M-LFD	0.0763
M-HFD vs. M-LFD	<0.0001
Figure 10e. Cilia length (μm), ciliated cells (%), DQ-BSA intensity and POMC fiber density (A.U.)
Cilia lengths (μm)
M-LPD		M-HFD
Saline	Leptin	Saline	Leptin
1.24864	1.59344	1.37934	1.44499
1.29531	1.8024	1.22529	1.25964
1.25648	1.62683	1.29644	1.29218
1.30537	1.32307	1.07618	1.14322
1.44182	1.62993	1.22708	0.994011
1.30673	2.19479	1.32284
P = 0.0099		P = 0.7464
Ciliated cells (%)
M-LPD		M-HFD
Saline	Leptin	Saline	Leptin
76.642	90.1066	76.6667	71.6101
82.6998	86.0075	74.5299	69.0449
68.7161	85.3743	73.5017	85.8198
78.3838	85.1867	75.9596	76.5444
75.1424	85.236	85.903	80.5983
73.3396	79.0741	73.5198
P = 0.0031		P = 0.9906
DQ-BSA intensity (POMC) (A.U.)
M-LPD		M-HFD
Saline	Leptin	Saline	Leptin
16.52	47.75	15.46	21.29
16.43	52.34	14.45	16.49
15.59	47.08	17.03	19.75
15.87	59.42	18.99	22.92
18.1	62.17	18.31	24.7
	59.7		17.02
P < 0.0001		P = 0.0627
DQ-BSA intensity (Non-POMC) (A.U.)
M-LPD		M-HFD
Saline	Leptin	Saline	Leptin
20.55	48.93	16.96	26.54
16.94	51.1	16.53	20.38
25.35	53.88	18.27	15.62
16.82	65.18	19.95	17.2
17.58	45.55	21.13	17.09
	46.76		17.91
P < 0.0001		P = 0.7824
POMC fiber density (A.U.)
M-LPD		M-HFD
Saline	Leptin	Saline	Leptin
65.1312	119.154	39.222	46.4184
51.3648	153.156	45.2328	35.9556
52.4868	79.0176	53.844	36.3912
35.6544	96.5544	57.4428	48.4428
65.3436	120.527	44.706	43.074
42.5724	105.884	87.1464	80.916
P = 0.0003		P = 0.5497
Figure 10f. Ob-Rb/GAPDH expression
Maternal CD	Maternal HFD	Maternal LPD
11.7287	11.1867	14.971
11.8167	11.7202	16.3053
11.8905	10.8894	14.2456
11.7991	12.3084	14.3063
11.8423	11.5465	13.7186
11.5175
	P value
M-CD vs. M-HFD	<0.0001
M-CD vs. M-LFD	0.8169
M-HFD vs. M-LFD	<0.0001

[truncated: 6 more sheets: Supple Fig 1, Supple Fig 3, Supple Fig 4, Supple Fig 6, Supple Fig 7, Supple Fig 8]
